# Supplementary material for: Effect of Remimazolam- versus Propofol-Based Total Intravenous General Anesthesia on Intraoperative Hemodynamic Stability for Major Spine Surgery in the Prone Position: A Randomized Controlled Trial
Source: Medicina (Kaunas). 2024 Mar 5;60(3):432. doi: 10.3390/medicina60030432 (PMC10972152; doi:10.3390/medicina60030432)
Supplement: Supplementary file 1 [file medicina-60-00432-s001.zip]

Archive with 1 entries (1 files):
- medicina-2875946-supplementary.pdf
